# Supplementary material for: A cuproptosis-related lncRNA signature identified prognosis and tumour immune microenvironment in kidney renal clear cell carcinoma
Source: Front Mol Biosci. 2022 Sep 14;9:974722. doi: 10.3389/fmolb.2022.974722 (PMC9515514; doi:10.3389/fmolb.2022.974722)
Supplement: Supplementary file 1 [file Table2.XLSX]

## Sheet: Sheet1
Samples	Cohort
TCGA-B8-4619	Training set
TCGA-B0-5120	Training set
TCGA-B0-5697	Training set
TCGA-BP-4174	Training set
TCGA-CZ-4853	Training set
TCGA-B8-4151	Training set
TCGA-B0-4828	Training set
TCGA-B4-5843	Training set
TCGA-BP-5191	Training set
TCGA-B2-A4SR	Training set
TCGA-BP-4777	Training set
TCGA-B0-4712	Training set
TCGA-CJ-4889	Training set
TCGA-CJ-4893	Training set
TCGA-B2-3923	Training set
TCGA-CZ-5465	Training set
TCGA-B8-5165	Training set
TCGA-CZ-5989	Training set
TCGA-BP-4969	Training set
TCGA-B0-5691	Training set
TCGA-BP-4993	Training set
TCGA-CJ-4897	Training set
TCGA-CJ-4640	Training set
TCGA-BP-4770	Training set
TCGA-B0-4817	Training set
TCGA-B0-5812	Training set
TCGA-CJ-4916	Training set
TCGA-AK-3431	Training set
TCGA-B0-4701	Training set
TCGA-A3-3363	Training set
TCGA-CZ-4860	Training set
TCGA-CJ-6027	Training set
TCGA-CZ-4859	Training set
TCGA-BP-5168	Training set
TCGA-B2-5635	Training set
TCGA-B8-A7U6	Training set
TCGA-B8-5545	Training set
TCGA-A3-3358	Training set
TCGA-B8-A54H	Training set
TCGA-B0-4819	Training set
TCGA-BP-4760	Training set
TCGA-CJ-6030	Training set
TCGA-AK-3456	Training set
TCGA-CJ-4878	Training set
TCGA-3Z-A93Z	Training set
TCGA-CJ-4888	Training set
TCGA-DV-5565	Training set
TCGA-CJ-4644	Training set
TCGA-BP-4989	Training set
TCGA-BP-4326	Training set
TCGA-CJ-5682	Training set
TCGA-B0-5711	Training set
TCGA-CZ-5459	Training set
TCGA-B0-5698	Training set
TCGA-B0-4845	Training set
TCGA-CZ-5470	Training set
TCGA-BP-5181	Training set
TCGA-A3-3325	Training set
TCGA-B4-5838	Training set
TCGA-BP-5199	Training set
TCGA-BP-4177	Training set
TCGA-B8-5549	Training set
TCGA-CJ-4885	Training set
TCGA-CW-6088	Training set
TCGA-B8-A54D	Training set
TCGA-BP-4801	Training set
TCGA-B0-5100	Training set
TCGA-BP-4167	Training set
TCGA-CJ-4634	Training set
TCGA-BP-4968	Training set
TCGA-DV-5576	Training set
TCGA-B0-5098	Training set
TCGA-AK-3433	Training set
TCGA-BP-5198	Training set
TCGA-BP-4158	Training set
TCGA-B0-4839	Training set
TCGA-CJ-5678	Training set
TCGA-B0-4818	Training set
TCGA-BP-4759	Training set
TCGA-CZ-5456	Training set
TCGA-BP-5200	Training set
TCGA-A3-3313	Training set
TCGA-A3-3307	Training set
TCGA-BP-4776	Training set
TCGA-A3-3380	Training set
TCGA-B0-5095	Training set
TCGA-CZ-5988	Training set
TCGA-BP-4795	Training set
TCGA-B0-4836	Training set
TCGA-B0-5399	Training set
TCGA-BP-4972	Training set
TCGA-B0-4844	Training set
TCGA-BP-4337	Training set
TCGA-CJ-4638	Training set
TCGA-DV-5573	Training set
TCGA-CJ-4636	Training set
TCGA-B0-4718	Training set
TCGA-CZ-5460	Training set
TCGA-B0-5109	Training set
TCGA-BP-4967	Training set
TCGA-CJ-4905	Training set
TCGA-G6-A8L7	Training set
TCGA-B0-4852	Training set
TCGA-BP-5194	Training set
TCGA-AK-3454	Training set
TCGA-B8-4148	Training set
TCGA-BP-4976	Training set
TCGA-CZ-5458	Training set
TCGA-BP-4332	Training set
TCGA-BP-4341	Training set
TCGA-BP-5008	Training set
TCGA-CZ-5468	Training set
TCGA-B0-4697	Training set
TCGA-CJ-4868	Training set
TCGA-B4-5834	Training set
TCGA-B0-5117	Training set
TCGA-B0-4698	Training set
TCGA-B8-5550	Training set
TCGA-BP-5000	Training set
TCGA-BP-4338	Training set
TCGA-A3-3319	Training set
TCGA-B0-5094	Training set
TCGA-B0-5690	Training set
TCGA-BP-4804	Training set
TCGA-DV-5566	Training set
TCGA-B0-4841	Training set
TCGA-BP-4981	Training set
TCGA-BP-4343	Training set
TCGA-B8-A8YJ	Training set
TCGA-A3-3317	Training set
TCGA-B0-5402	Training set
TCGA-AK-3425	Training set
TCGA-B0-4842	Training set
TCGA-B0-4821	Training set
TCGA-AS-3777	Training set
TCGA-DV-A4W0	Training set
TCGA-B0-5080	Training set
TCGA-CZ-4857	Training set
TCGA-A3-3349	Training set
TCGA-CJ-6033	Training set
TCGA-B8-5158	Training set
TCGA-A3-3324	Training set
TCGA-CZ-4854	Training set
TCGA-CJ-4912	Training set
TCGA-B0-4707	Training set
TCGA-BP-4344	Training set
TCGA-CZ-5469	Training set
TCGA-CZ-5985	Training set
TCGA-B0-5705	Training set
TCGA-BP-5174	Training set
TCGA-BP-5176	Training set
TCGA-CZ-5453	Training set
TCGA-BP-4160	Training set
TCGA-B0-4693	Training set
TCGA-B0-5083	Training set
TCGA-BP-4983	Training set
TCGA-A3-3308	Training set
TCGA-BP-4987	Training set
TCGA-B8-5159	Training set
TCGA-BP-4345	Training set
TCGA-BP-4985	Training set
TCGA-CJ-5686	Training set
TCGA-B0-4714	Training set
TCGA-BP-4163	Training set
TCGA-BP-4992	Training set
TCGA-B0-5108	Training set
TCGA-BP-4349	Training set
TCGA-CJ-4635	Training set
TCGA-B0-5110	Training set
TCGA-B0-4815	Training set
TCGA-BP-4765	Training set
TCGA-A3-A6NN	Training set
TCGA-BP-4784	Training set
TCGA-BP-4353	Training set
TCGA-B0-5121	Training set
TCGA-BP-5183	Training set
TCGA-B0-4690	Training set
TCGA-A3-A8OW	Training set
TCGA-6D-AA2E	Training set
TCGA-CJ-6031	Training set
TCGA-B0-4810	Training set
TCGA-BP-5175	Training set
TCGA-A3-A8OV	Training set
TCGA-BP-4166	Training set
TCGA-AK-3428	Training set
TCGA-CJ-4901	Training set
TCGA-B0-4843	Training set
TCGA-DV-A4VZ	Training set
TCGA-AK-3460	Training set
TCGA-B8-4146	Training set
TCGA-B0-4833	Training set
TCGA-B8-5552	Training set
TCGA-BP-4170	Training set
TCGA-CJ-4871	Training set
TCGA-B2-4099	Training set
TCGA-AK-3436	Training set
TCGA-CZ-5461	Training set
TCGA-B0-4823	Training set
TCGA-DV-5574	Training set
TCGA-CJ-4886	Training set
TCGA-B8-5162	Training set
TCGA-B8-4143	Training set
TCGA-BP-4346	Training set
TCGA-B0-4827	Training set
TCGA-CJ-4887	Training set
TCGA-BP-4807	Training set
TCGA-B0-4816	Training set
TCGA-CW-6093	Training set
TCGA-CJ-5683	Training set
TCGA-CJ-4643	Training set
TCGA-BP-4965	Training set
TCGA-CZ-5982	Training set
TCGA-CJ-4642	Training set
TCGA-B8-5546	Training set
TCGA-AK-3426	Training set
TCGA-B0-5701	Training set
TCGA-B0-5693	Training set
TCGA-BP-5184	Training set
TCGA-B8-4622	Training set
TCGA-B0-4694	Training set
TCGA-BP-4758	Training set
TCGA-EU-5907	Training set
TCGA-BP-4762	Training set
TCGA-BP-4325	Training set
TCGA-T7-A92I	Training set
TCGA-B4-5378	Training set
TCGA-B0-4699	Training set
TCGA-B0-5706	Training set
TCGA-BP-4963	Training set
TCGA-CZ-4866	Training set
TCGA-B0-5081	Training set
TCGA-BP-5009	Training set
TCGA-CZ-5984	Training set
TCGA-BP-4161	Training set
TCGA-BP-5001	Training set
TCGA-BP-5186	Training set
TCGA-MM-A84U	Training set
TCGA-B0-5694	Training set
TCGA-DV-5575	Training set
TCGA-BP-4790	Training set
TCGA-B0-5116	Training set
TCGA-BP-5007	Training set
TCGA-CZ-5451	Training set
TCGA-B8-4621	Training set
TCGA-A3-3346	Training set
TCGA-CJ-4918	Training set
TCGA-B4-5835	Training set
TCGA-CZ-5467	Training set
TCGA-BP-4340	Training set
TCGA-B8-A54J	Training set
TCGA-CZ-5455	Training set
TCGA-B0-5713	Training set
TCGA-CJ-4900	Training set
TCGA-BP-4775	Training set
TCGA-BP-5185	Training set
TCGA-AK-3451	Training set
TCGA-CZ-5987	Training set
TCGA-BP-5182	Training set
TCGA-A3-3351	Training set
TCGA-A3-3359	Training set
TCGA-B0-5712	Training set
TCGA-AK-3443	Training set
TCGA-BP-4169	Training set
TCGA-AK-3455	Training set
TCGA-BP-4164	Test set
TCGA-DV-5567	Test set
TCGA-B0-5075	Test set
TCGA-MM-A563	Test set
TCGA-A3-3347	Test set
TCGA-B0-5107	Test set
TCGA-A3-A6NJ	Test set
TCGA-CW-5583	Test set
TCGA-CJ-5684	Test set
TCGA-BP-4787	Test set
TCGA-BP-4351	Test set
TCGA-A3-A6NL	Test set
TCGA-B0-5400	Test set
TCGA-CZ-5452	Test set
TCGA-CW-5581	Test set
TCGA-BP-4970	Test set
TCGA-BP-4768	Test set
TCGA-B0-5088	Test set
TCGA-CJ-4902	Test set
TCGA-B2-5633	Test set
TCGA-CJ-6032	Test set
TCGA-BP-4355	Test set
TCGA-CJ-4870	Test set
TCGA-BP-4998	Test set
TCGA-A3-3382	Test set
TCGA-BP-4769	Test set
TCGA-CJ-4903	Test set
TCGA-A3-3335	Test set
TCGA-CJ-4875	Test set
TCGA-A3-A6NI	Test set
TCGA-BP-5169	Test set
TCGA-BP-5202	Test set
TCGA-CW-6097	Test set
TCGA-CJ-4882	Test set
TCGA-B0-5096	Test set
TCGA-A3-3328	Test set
TCGA-DV-5568	Test set
TCGA-BP-5177	Test set
TCGA-B2-5639	Test set
TCGA-BP-4781	Test set
TCGA-BP-5195	Test set
TCGA-B0-5099	Test set
TCGA-B8-4153	Test set
TCGA-B0-4706	Test set
TCGA-AK-3453	Test set
TCGA-AK-3440	Test set
TCGA-B2-4102	Test set
TCGA-B0-5702	Test set
TCGA-A3-3383	Test set
TCGA-B0-5102	Test set
TCGA-CJ-4907	Test set
TCGA-B0-5709	Test set
TCGA-CZ-4864	Test set
TCGA-BP-4334	Test set
TCGA-CJ-4891	Test set
TCGA-B0-4813	Test set
TCGA-B0-5695	Test set
TCGA-G6-A5PC	Test set
TCGA-AK-3461	Test set
TCGA-B8-5164	Test set
TCGA-BP-4977	Test set
TCGA-A3-3362	Test set
TCGA-BP-4173	Test set
TCGA-B0-4691	Test set
TCGA-CJ-5675	Test set
TCGA-CZ-5466	Test set
TCGA-B0-5707	Test set
TCGA-EU-5905	Test set
TCGA-CW-5585	Test set
TCGA-A3-3365	Test set
TCGA-BP-4973	Test set
TCGA-A3-3331	Test set
TCGA-CJ-4874	Test set
TCGA-A3-3326	Test set
TCGA-B8-A54K	Test set
TCGA-BP-4799	Test set
TCGA-BP-4331	Test set
TCGA-BP-5196	Test set
TCGA-CW-5580	Test set
TCGA-BP-4974	Test set
TCGA-CJ-5681	Test set
TCGA-BP-4991	Test set
TCGA-CJ-5676	Test set
TCGA-CZ-5986	Test set
TCGA-EU-5904	Test set
TCGA-BP-4771	Test set
TCGA-BP-4999	Test set
TCGA-B0-5077	Test set
TCGA-B0-4688	Test set
TCGA-CJ-5672	Test set
TCGA-BP-4960	Test set
TCGA-CJ-4881	Test set
TCGA-BP-4329	Test set
TCGA-BP-5190	Test set
TCGA-B0-4703	Test set
TCGA-B0-4848	Test set
TCGA-B0-5106	Test set
TCGA-BP-4330	Test set
TCGA-CZ-5462	Test set
TCGA-B2-4101	Test set
TCGA-BP-5180	Test set
TCGA-CW-5589	Test set
TCGA-CZ-4861	Test set
TCGA-BP-5189	Test set
TCGA-B0-5097	Test set
TCGA-B0-5699	Test set
TCGA-B8-A54E	Test set
TCGA-BP-4327	Test set
TCGA-CJ-5671	Test set
TCGA-B0-5084	Test set
TCGA-CJ-4894	Test set
TCGA-B8-4620	Test set
TCGA-CJ-5677	Test set
TCGA-A3-3320	Test set
TCGA-CW-5588	Test set
TCGA-MM-A564	Test set
TCGA-A3-3323	Test set
TCGA-BP-4782	Test set
TCGA-EU-5906	Test set
TCGA-A3-3370	Test set
TCGA-B4-5832	Test set
TCGA-B2-5636	Test set
TCGA-B4-5836	Test set
TCGA-BP-4994	Test set
TCGA-BP-4797	Test set
TCGA-BP-4761	Test set
TCGA-BP-4774	Test set
TCGA-B0-4822	Test set
TCGA-GK-A6C7	Test set
TCGA-CZ-5457	Test set
TCGA-BP-4995	Test set
TCGA-BP-4971	Test set
TCGA-G6-A8L8	Test set
TCGA-A3-3372	Test set
TCGA-BP-4335	Test set
TCGA-A3-3316	Test set
TCGA-B2-3924	Test set
TCGA-AK-3429	Test set
TCGA-A3-3322	Test set
TCGA-A3-3385	Test set
TCGA-DV-5569	Test set
TCGA-CJ-4920	Test set
TCGA-CJ-4637	Test set
TCGA-B0-4847	Test set
TCGA-CJ-4890	Test set
TCGA-B0-5710	Test set
TCGA-B0-5703	Test set
TCGA-B8-A54G	Test set
TCGA-CW-5591	Test set
TCGA-B0-5119	Test set
TCGA-BP-5178	Test set
TCGA-CJ-4908	Test set
TCGA-A3-3306	Test set
TCGA-CZ-4862	Test set
TCGA-BP-4982	Test set
TCGA-CZ-5454	Test set
TCGA-BP-5192	Test set
TCGA-CW-6090	Test set
TCGA-B0-4849	Test set
TCGA-CW-5587	Test set
TCGA-CJ-5680	Test set
TCGA-B8-A54F	Test set
TCGA-BP-4342	Test set
TCGA-B8-5551	Test set
TCGA-B0-5700	Test set
TCGA-B0-4945	Test set
TCGA-BP-5010	Test set
TCGA-MW-A4EC	Test set
TCGA-BP-4162	Test set
TCGA-B0-4713	Test set
TCGA-A3-3373	Test set
TCGA-BP-4986	Test set
TCGA-CW-6087	Test set
TCGA-BP-5187	Test set
TCGA-B0-5692	Test set
TCGA-DV-A4VX	Test set
TCGA-B0-5092	Test set
TCGA-BP-4789	Test set
TCGA-CZ-4863	Test set
TCGA-CJ-4904	Test set
TCGA-B0-4696	Test set
TCGA-CJ-4876	Test set
TCGA-CZ-4865	Test set
TCGA-BP-4798	Test set
TCGA-CZ-5463	Test set
TCGA-B0-4838	Test set
TCGA-B8-5553	Test set
TCGA-BP-5201	Test set
TCGA-BP-4347	Test set
TCGA-CW-5590	Test set
TCGA-A3-3329	Test set
TCGA-A3-3376	Test set
TCGA-B0-4846	Test set
TCGA-B0-4824	Test set
TCGA-CJ-6028	Test set
TCGA-CJ-4899	Test set
TCGA-BP-4803	Test set
TCGA-B4-5844	Test set
TCGA-B0-4710	Test set
TCGA-CJ-4892	Test set
TCGA-CJ-5679	Test set
TCGA-BP-4964	Test set
TCGA-B0-4834	Test set
TCGA-AK-3445	Test set
TCGA-AK-3465	Test set
TCGA-BP-4354	Test set
TCGA-CJ-4869	Test set
TCGA-A3-3311	Test set
TCGA-BP-5170	Test set
TCGA-CZ-5464	Test set
TCGA-A3-3387	Test set
TCGA-B0-4837	Test set
TCGA-BP-4962	Test set
TCGA-BP-4176	Test set
TCGA-BP-4159	Test set
TCGA-CJ-4639	Test set
TCGA-G6-A8L6	Test set
TCGA-A3-3357	Test set
TCGA-A3-3367	Test set
TCGA-BP-4165	Test set
TCGA-A3-3378	Test set
TCGA-A3-3343	Test set
TCGA-CZ-4856	Test set
TCGA-BP-4763	Test set
TCGA-AK-3450	Test set
TCGA-B0-5696	Test set
TCGA-B0-5113	Test set
TCGA-A3-A8CQ	Test set
TCGA-CZ-4858	Test set
TCGA-B8-A54I	Test set
TCGA-BP-4756	Test set
TCGA-AK-3458	Test set
TCGA-B0-4811	Test set
TCGA-BP-5173	Test set
TCGA-CJ-4872	Test set
TCGA-CJ-4641	Test set
TCGA-CJ-4895	Test set
TCGA-B0-4814	Test set
TCGA-B8-5163	Test set
TCGA-BP-4766	Test set
TCGA-CW-5584	Test set
TCGA-AS-3778	Test set
TCGA-BP-4352	Test set
TCGA-B0-4700	Test set
TCGA-B0-5115	Test set
TCGA-B2-4098	Test set
TCGA-A3-3374	Test set
TCGA-BP-4975	Test set
TCGA-BP-5004	Test set
TCGA-BP-4959	Test set
TCGA-CJ-4884	Test set
TCGA-A3-3352	Test set
TCGA-AK-3434	Test set
TCGA-B0-5085	Test set
TCGA-B4-5377	Test set
TCGA-CJ-4873	Test set
TCGA-AK-3447	Test set
TCGA-B8-4154	Test set
TCGA-B2-5641	Test set
TCGA-BP-4961	Test set
TCGA-BP-5006	Test set
TCGA-AK-3427	Test set
