# Supplementary material for: A cuproptosis-related lncRNA signature identified prognosis and tumour immune microenvironment in kidney renal clear cell carcinoma
Source: Front Mol Biosci. 2022 Sep 14;9:974722. doi: 10.3389/fmolb.2022.974722 (PMC9515514; doi:10.3389/fmolb.2022.974722)
Supplement: Supplementary file 2 [file Table3.XLSX]

## Sheet: Sheet1
gene	conMean	treatMean	logFC	Pvalue	FDR
LINC02343	1.98495	0.0847745	-4.54933	2.74137e-54	1.32093e-50
ERVE-1	3.41518	0.0986345	-5.11373	1.26816e-46	1.28645e-43
LINC01612	3.15056	0.338203	-3.21965	2.60541e-46	2.51084e-43
MPPED2-AS1	0.935705	0.0759365	-3.62319	4.35989e-41	1.27322e-38
LINC02894	1.1859	0.0623401	-4.24968	2.31286e-40	3.92679e-38
PRDM16-DT	13.2686	0.316472	-5.3898	2.97103e-40	4.65558e-38
LINC01230	2.44781	0.748823	-1.7088	2.5981e-39	2.50379e-37
LINC01543	6.51959	0.0630675	-6.69174	3.20748e-39	2.88883e-37
LINC00645	7.7249	0.404416	-4.2556	4.18543e-39	3.53816e-37
USP46-DT	4.35524	1.58025	-1.4626	3.25144e-38	1.97692e-36
INSYN1-AS1	1.0062	0.272173	-1.88633	4.62607e-38	2.64578e-36
LINC02568	1.67922	0.177567	-3.24136	6.98954e-38	3.70103e-36
FGD5-AS1	45.0959	20.7231	-1.12176	2.81348e-37	1.21859e-35
MIR4435-2HG	1.05691	4.04342	1.93572	5.51898e-37	2.14461e-35
SLC25A5-AS1	1.90629	0.465586	-2.03365	7.05223e-37	2.61393e-35
MIR210HG	1.20407	11.5501	3.26192	8.60914e-37	3.12491e-35
LINC01213	0.634512	0.2107	-1.59046	1.28068e-36	4.28539e-35
MCF2L-AS1	2.41188	0.498238	-2.27525	1.58972e-36	5.11552e-35
C15orf56	0.905765	0.0963104	-3.23337	4.2414e-36	1.17119e-34
HOXB-AS3	5.58696	0.940967	-2.56985	6.02473e-36	1.61279e-34
SAP30-DT	0.49384	3.70926	2.90902	3.2144e-35	7.02847e-34
ZNF503-AS2	2.69472	0.838852	-1.68365	8.19781e-35	1.62891e-33
SUCLG2-AS1	1.04446	0.356146	-1.55222	4.52154e-34	7.68502e-33
LINC02432	1.30024	0.180747	-2.84674	4.60079e-34	7.77886e-33
RAP2C-AS1	1.25043	0.55432	-1.17364	1.22672e-33	1.90369e-32
IQCH-AS1	1.79715	0.884828	-1.02224	3.24983e-33	4.65705e-32
PDCD6IP-DT	2.46121	1.16722	-1.07629	6.85055e-33	9.26579e-32
APCDD1L-DT	1.07527	0.332487	-1.69333	1.02327e-32	1.34261e-31
BDNF-AS	1.60954	0.794672	-1.01821	1.9205e-32	2.40206e-31
PCCA-DT	5.93628	2.44368	-1.28051	2.03806e-32	2.53103e-31
BTG3-AS1	0.419474	0.161276	-1.37905	3.56422e-32	4.21711e-31
LMO7-AS1	3.65925	0.68124	-2.42531	3.77989e-32	4.445e-31
NUP153-AS1	0.329562	0.890932	1.43477	7.11606e-32	8.03956e-31
ZNF582-DT	2.03976	0.802189	-1.34638	1.45195e-31	1.54698e-30
ST3GAL6-AS1	2.02886	0.556075	-1.86732	1.74519e-31	1.84116e-30
UBAC2-AS1	0.894846	0.388974	-1.20196	1.83498e-31	1.93265e-30
MID1IP1-AS1	2.16467	0.828685	-1.38525	1.48248e-30	1.38189e-29
CYTOR	1.49134	5.17798	1.79578	3.00304e-30	2.68338e-29
FOXD2-AS1	0.512954	1.51789	1.56516	2.09369e-29	1.68421e-28
ZNF793-AS1	1.43771	0.651347	-1.14227	9.75898e-29	7.31032e-28
WDFY3-AS2	5.03459	2.27067	-1.14876	1.94838e-28	1.41177e-27
DNAJC3-DT	3.54942	1.39647	-1.34579	1.94838e-28	1.41177e-27
LINC00863	1.04556	0.501965	-1.05861	5.35119e-28	3.70337e-27
LINC02446	0.0577345	0.658961	3.51269	6.62434e-28	4.55178e-27
COLCA1	3.25207	1.05525	-1.62377	7.26829e-28	4.96417e-27
MANCR	0.0119532	0.206449	4.11032	1.14343e-27	7.6682e-27
AGAP2-AS1	1.58178	5.3621	1.76125	4.15729e-27	2.64622e-26
GTSE1-DT	0.813555	0.290259	-1.4869	1.57136e-26	9.50311e-26
ATP6V0E2-AS1	1.19503	0.498375	-1.26174	1.62013e-26	9.78272e-26
PAQR5-DT	1.6183	0.567803	-1.51101	8.46737e-26	4.82412e-25
CEACAM16-AS1	2.63945	0.727703	-1.85881	7.81287e-25	4.10538e-24
GAS6-DT	2.26506	0.900257	-1.33114	8.72722e-25	4.57088e-24
ZNF710-AS1	14.8738	5.86482	-1.34262	6.36768e-24	3.10632e-23
SAMD12-AS1	0.321015	0.141294	-1.18394	4.06778e-23	1.86451e-22
LINC02608	0.46624	0.182372	-1.35419	6.39479e-23	2.88582e-22
MAP2K5-DT	1.29301	0.589404	-1.1334	1.21271e-22	5.36218e-22
LINC00323	1.03657	0.425141	-1.2858	5.19221e-21	2.03818e-20
LINC02195	0.0270413	0.297717	3.4607	4.15038e-20	1.53041e-19
LINC00460	0.0302248	0.994364	5.03997	1.74072e-19	6.14818e-19
PICSAR	0.0194091	0.158733	3.0318	3.12796e-17	9.51669e-17
LASTR	0.0792851	0.308751	1.96132	2.32216e-16	6.6982e-16
LINC01285	0.0752873	0.198052	1.3954	3.27886e-16	9.3764e-16
MYOSLID	0.0866802	0.292671	1.75551	2.04054e-15	5.54483e-15
GTF3C2-AS1	0.03134	0.12649	2.01295	1.85818e-14	4.74071e-14
CEP83-DT	0.31961	0.146768	-1.12278	4.38035e-14	1.09022e-13
LINC00882	0.706365	0.269856	-1.38822	2.73612e-13	6.49777e-13
PGLS-DT	0.27074	0.61849	1.19184	4.93151e-13	1.15464e-12
LINC01415	0.0867603	0.195293	1.17054	1.31227e-11	2.80719e-11
SAP30L-AS1	0.154535	0.36145	1.22586	5.90132e-11	1.2126e-10
SNHG3	1.43401	2.87432	1.00317	1.78015e-08	3.15124e-08
LINC00265	0.589547	1.23446	1.0662	1.47147e-07	2.4536e-07
THBS4-AS1	0.0573328	0.120605	1.07285	1.66147e-07	2.76228e-07
LINC02027	3.33931	1.4367	-1.21679	4.03159e-07	6.53917e-07
MORF4L2-AS1	0.154218	0.312002	1.01659	1.17705e-05	1.73431e-05
UFL1-AS1	0.0437327	0.126173	1.52862	2.91293e-05	4.17023e-05
LINC00941	0.0830752	0.276255	1.73351	0.000566667	0.000742989
LINC01801	0.279713	0.577174	1.04506	0.000624417	0.000816265
CEROX1	0.184571	0.634588	1.78165	0.00212793	0.00267696
LINC01605	0.119646	0.246351	1.04195	0.0159824	0.0187798
