# Supplementary material for: A cuproptosis-related lncRNA signature identified prognosis and tumour immune microenvironment in kidney renal clear cell carcinoma
Source: Front Mol Biosci. 2022 Sep 14;9:974722. doi: 10.3389/fmolb.2022.974722 (PMC9515514; doi:10.3389/fmolb.2022.974722)
Supplement: Supplementary file 3 [file Table4.XLSX]

## Sheet: Sheet1
Gene	HR	HR.95L	HR.95H	Pvalue
LINC00460	1.12712	1.09259	1.16275	4.77e-14
LINC01605	1.55697	1.38678	1.74805	6.57e-14
SNHG3	1.1428	1.10304	1.18399	1.48e-13
FOXD2-AS1	1.55188	1.37898	1.74646	3.06e-13
LINC00941	1.4447	1.30371	1.60094	2.19e-12
APCDD1L-DT	1.12592	1.0851	1.16827	3.08e-10
AGAP2-AS1	1.06361	1.04245	1.08519	1.79e-09
LASTR	1.18292	1.11913	1.25034	2.85e-09
MANCR	1.25119	1.16096	1.34843	4.4e-09
MYOSLID	1.12654	1.08017	1.1749	2.75e-08
LINC02446	1.13453	1.08349	1.18797	7.67e-08
LINC02195	1.63014	1.35514	1.96095	2.17e-07
PICSAR	1.2886	1.17018	1.41901	2.53e-07
NUP153-AS1	1.56795	1.31659	1.8673	4.53e-07
LINC02027	0.709778	0.613486	0.821183	4.06e-06
CYTOR	1.05814	1.0321	1.08485	8.82e-06
WDFY3-AS2	0.733375	0.637419	0.843777	1.46e-05
LINC01801	0.443644	0.304682	0.645987	2.24e-05
PDCD6IP-DT	0.450534	0.309306	0.656245	3.25e-05
RAP2C-AS1	0.240019	0.113828	0.506107	0.000177468
PAQR5-DT	0.494372	0.327076	0.747236	0.000830525
BDNF-AS	0.393265	0.227407	0.680092	0.000839358
SUCLG2-AS1	0.25837	0.110729	0.602873	0.00174489
THBS4-AS1	1.38408	1.1117	1.72318	0.00364855
CEP83-DT	5.24284	1.66291	16.5297	0.0046838
LINC01415	0.20307	0.0657295	0.627383	0.00560554
MIR210HG	1.02296	1.00446	1.0418	0.0147591
MIR4435-2HG	1.0718	1.01253	1.13453	0.0168922
COLCA1	0.800994	0.665116	0.964632	0.0193033
CEROX1	1.06676	1.00112	1.13671	0.0460962
USP46-DT	0.79436	0.632399	0.9978	0.0478276
