# Supplementary material for: A cuproptosis-related lncRNA signature identified prognosis and tumour immune microenvironment in kidney renal clear cell carcinoma
Source: Front Mol Biosci. 2022 Sep 14;9:974722. doi: 10.3389/fmolb.2022.974722 (PMC9515514; doi:10.3389/fmolb.2022.974722)
Supplement: Supplementary file 4 [file Table1.XLSX]

## Sheet: clinical
Samples	T stage	N stage	M stage	Pathologic stage	Histologic grade	Gender	Age	OS time	OS event	DSS time	DSS event	PFI time	PFI event
TCGA-B8-4619	T1	N0	M0	Stage I	G2	MALE	58	523	Alive	523	0	523	0
TCGA-B0-5120	T1	N0	M0	Stage I	G2	FEMALE	72	1169	Alive	1169	0	1169	0
TCGA-B0-5697	T1	N0	M0	Stage I	G2	MALE	50	2630	Alive	2630	0	2630	0
TCGA-BP-4174	T2	N0	M0	Stage II	G3	MALE	49	1879	Alive	1879	0	1879	0
TCGA-CZ-4853	T1	NX	M0	Stage I	G2	MALE	82	774	Alive	774	0	774	0
TCGA-B8-4151	T3	N0	M0	Stage III	G2	FEMALE	51	1299	Alive	1299	0	1299	0
TCGA-B0-4828	T2	NX	M1	Stage IV	G3	MALE	79	307	Dead	307	1	307	1
TCGA-B4-5843	T1	N0	M0	Stage I	G2	MALE	45	11	Alive	11	0	11	0
TCGA-BP-5191	T3	N0	M0	Stage III	G2	MALE	79	967	Alive	967	0	967	0
TCGA-B2-A4SR	T2	NX	M0	Stage II	NA	MALE	61	507	Alive	507	0	266	1
TCGA-BP-4777	T1	NX	M0	Stage I	G3	MALE	46	1731	Alive	1731	0	1731	0
TCGA-B0-4712	T3	NX	M1	Stage IV	G3	MALE	76	1337	Dead	1337	1	1337	1
TCGA-CJ-4889	T1	NX	M0	Stage I	G4	FEMALE	63	1946	Alive	1946	0	1946	0
TCGA-CJ-4893	T1	NX	M0	Stage I	G3	FEMALE	76	750	Alive	750	0	750	0
TCGA-B2-3923	T2	NX	M0	Stage II	G2	MALE	59	992	Alive	992	0	992	0
TCGA-CZ-5465	T3	NX	M0	Stage III	G2	FEMALE	76	2564	Dead	2564	0	2564	0
TCGA-B8-5165	T1	N0	M0	Stage I	G2	MALE	43	737	Alive	737	0	737	0
TCGA-CZ-5989	T2	N0	M0	Stage II	G2	MALE	60	1905	Alive	1905	0	1905	0
TCGA-BP-4969	T1	NX	M0	Stage I	G2	FEMALE	63	1794	Alive	1794	0	1794	0
TCGA-B0-5691	T1	N0	M0	Stage I	G3	FEMALE	66	3431	Alive	3431	0	3250	1
TCGA-BP-4993	T1	NX	M0	Stage I	G3	MALE	58	177	Alive	177	0	177	0
TCGA-CJ-4897	T3	NX	M0	Stage III	G3	FEMALE	79	3341	Alive	3341	0	1423	1
TCGA-CJ-4640	T3	N0	M0	Stage III	G4	MALE	49	3480	Alive	3480	0	3480	0
TCGA-BP-4770	T4	N0	M0	Stage IV	G4	FEMALE	73	329	Dead	329	1	169	1
TCGA-B0-4817	T3	N0	M0	Stage III	G3	MALE	81	1019	Dead	1019	0	1019	0
TCGA-B0-5812	T1	NX	M0	Stage I	G3	MALE	53	3834	Alive	3834	0	3834	0
TCGA-CJ-4916	T3	NX	M0	Stage III	G3	FEMALE	69	1373	Alive	1373	0	1373	0
TCGA-AK-3431	T2	NX	M0	Stage II	G3	FEMALE	62	2241	Dead	2241	0	2241	0
TCGA-B0-4701	T3	N0	M1	Stage IV	G3	FEMALE	66	238	Dead	238	1	238	1
TCGA-A3-3363	T2	N0	M0	Stage II	G2	MALE	50	319	Alive	319	0	319	0
TCGA-CZ-4860	T4	NX	M1	Stage IV	G4	MALE	60	206	Dead	206	1	206	1
TCGA-CJ-6027	T1	NX	M0	Stage I	G4	MALE	77	3615	Dead	3615	0	3615	0
TCGA-CZ-4859	T1	N0	M0	Stage I	G2	FEMALE	59	1787	Alive	1787	0	1787	0
TCGA-BP-5168	T1	NX	M0	Stage I	G2	MALE	75	1463	Dead	1463	0	1463	0
TCGA-B2-5635	T1	NX	M0	Stage I	G2	MALE	74	755	Alive	755	0	755	0
TCGA-B8-A7U6	T1	NX	NA	Stage I	G3	FEMALE	54	495	Alive	495	0	495	0
TCGA-B8-5545	T1	N0	M0	Stage I	G2	MALE	42	1525	Alive	1525	0	1525	0
TCGA-A3-3358	T1	N0	M0	Stage I	G2	FEMALE	57	1307	Alive	1307	0	1307	0
TCGA-B8-A54H	T2	N0	MX	Stage II	G3	FEMALE	69	256	Alive	256	0	256	0
TCGA-B0-4819	T3	NX	M1	Stage IV	G4	FEMALE	60	183	Dead	183	0	183	0
TCGA-BP-4760	T1	NX	M0	Stage I	G2	MALE	69	2361	Alive	2361	0	1457	1
TCGA-CJ-6030	T1	N0	M0	Stage I	G3	MALE	65	2299	Dead	2299	0	2299	0
TCGA-AK-3456	T2	N0	M0	Stage II	G3	MALE	48	1143	Alive	1143	0	1143	0
TCGA-CJ-4878	T3	NX	M0	Stage III	G2	FEMALE	71	2186	Alive	2186	0	2186	0
TCGA-3Z-A93Z	T1	N0	M0	Stage I	G2	MALE	69	385	Alive	385	0	385	0
TCGA-CJ-4888	T3	NX	M1	Stage IV	G4	MALE	59	1567	Dead	1567	1	608	1
TCGA-DV-5565	T1	NX	M0	Stage I	G2	MALE	59	1329	Alive	1329	0	1329	0
TCGA-CJ-4644	T3	N0	M1	Stage IV	G3	FEMALE	48	336	Dead	336	1	93	1
TCGA-BP-4989	T3	N0	M0	Stage III	G3	MALE	58	118	Alive	118	0	118	0
TCGA-BP-4326	T1	N0	M0	Stage I	G2	FEMALE	53	1625	Dead	1625	1	958	1
TCGA-CJ-5682	T3	NX	M1	Stage IV	G4	MALE	60	3736	Alive	3736	0	55	1
TCGA-B0-5711	T3	NX	M0	Stage III	G3	MALE	50	3989	Alive	3989	0	3766	1
TCGA-CZ-5459	T3	NX	M0	Stage III	G3	MALE	63	1683	Alive	1683	0	1683	0
TCGA-B0-5698	T1	N0	M0	Stage I	G3	MALE	77	3631	Alive	3631	0	3631	0
TCGA-B0-4845	T3	NX	M1	Stage IV	G2	MALE	70	1986	Dead	1986	1	748	1
TCGA-CZ-5470	T2	N0	M0	Stage II	G3	FEMALE	72	386	Alive	386	0	386	0
TCGA-BP-5181	T1	NX	M0	Stage I	G2	FEMALE	58	1495	Alive	1495	0	1495	0
TCGA-A3-3325	T1	NX	M0	Stage I	G2	MALE	52	1170	Dead	1170	0	1170	0
TCGA-B4-5838	T3	N1	M0	NA	G2	MALE	52	166	Alive	166	0	166	0
TCGA-BP-5199	T2	N0	M0	Stage II	G4	MALE	58	1355	Alive	1355	0	1355	0
TCGA-BP-4177	T1	NX	M0	Stage I	G2	MALE	65	1670	Alive	1670	0	1670	0
TCGA-B8-5549	T1	N0	M0	Stage I	G3	MALE	53	194	Alive	194	0	194	0
TCGA-CJ-4885	T3	NX	M1	Stage IV	G3	MALE	64	3451	Alive	3451	0	2041	1
TCGA-CW-6088	T1	N0	M0	Stage I	G2	MALE	60	3222	Alive	3222	0	3222	0
TCGA-B8-A54D	T3	NX	MX	Stage III	G2	MALE	69	830	Alive	830	0	830	0
TCGA-BP-4801	T1	NX	M0	Stage I	G2	MALE	57	1124	Alive	1124	0	1124	0
TCGA-B0-5100	T3	NX	M0	Stage III	G3	MALE	72	1913	Dead	1913	1	1426	1
TCGA-BP-4167	T3	NX	M0	Stage III	G2	MALE	59	2718	Alive	2718	0	2718	0
TCGA-CJ-4634	T1	NX	M0	Stage I	G2	FEMALE	60	3498	Alive	3498	0	3498	0
TCGA-BP-4968	T1	N0	M0	Stage I	G3	MALE	40	1746	Alive	1746	0	1746	0
TCGA-DV-5576	T1	NX	M0	Stage I	G2	FEMALE	55	727	Dead	727	1	727	1
TCGA-B0-5098	T1	NX	M0	Stage I	G3	FEMALE	53	1584	Dead	1584	NA	1584	0
TCGA-AK-3433	T2	N0	M0	Stage II	GX	FEMALE	48	3409	Alive	3409	0	3409	0
TCGA-BP-5198	T3	N0	M0	Stage III	G3	MALE	72	603	Alive	603	0	603	0
TCGA-BP-4158	T1	N0	M0	Stage I	G2	MALE	69	3377	Alive	3377	0	3377	0
TCGA-B0-4839	T1	N0	M0	Stage I	G2	FEMALE	80	1639	Dead	1639	0	1639	0
TCGA-CJ-5678	T2	N0	M1	Stage IV	G3	MALE	62	574	Dead	574	1	399	1
TCGA-B0-4818	T2	NX	M0	Stage II	G3	FEMALE	68	510	Dead	510	1	127	1
TCGA-BP-4759	T1	NX	M0	Stage I	G2	MALE	50	2372	Alive	2372	0	2372	0
TCGA-CZ-5456	T2	N0	M0	Stage II	G3	MALE	57	2422	Alive	2422	0	951	1
TCGA-BP-5200	T2	NX	M0	Stage II	G4	MALE	44	1063	Alive	1063	0	1063	0
TCGA-A3-3313	T1	N0	M0	Stage I	G3	MALE	59	735	Dead	735	0	735	0
TCGA-A3-3307	T3	N0	M0	Stage III	G3	MALE	66	1436	Alive	1436	0	1436	0
TCGA-BP-4776	T1	NX	M0	Stage I	G2	MALE	52	411	Alive	411	0	411	0
TCGA-A3-3380	T1	N0	M0	Stage I	G2	MALE	54	567	Alive	567	0	567	0
TCGA-B0-5095	T3	N0	M0	Stage III	G3	MALE	81	245	Dead	245	0	245	0
TCGA-CZ-5988	T1	N0	M0	Stage I	G2	MALE	38	693	Alive	693	0	693	0
TCGA-BP-4795	T1	N0	M0	Stage I	G2	FEMALE	74	620	Alive	620	0	620	0
TCGA-B0-4836	T3	NX	M1	Stage IV	G3	MALE	61	1238	Dead	1238	1	1238	1
TCGA-B0-5399	T1	N0	M0	Stage I	G2	MALE	46	1411	Alive	1411	0	1411	0
TCGA-BP-4972	T3	NX	M0	Stage III	G3	FEMALE	43	1502	Alive	1502	0	1502	0
TCGA-B0-4844	T3	NX	M1	Stage IV	G3	MALE	60	313	Dead	313	1	62	1
TCGA-BP-4337	T3	N0	M0	Stage III	G4	FEMALE	76	2	Dead	2	0	2	0
TCGA-CJ-4638	T3	N1	M1	Stage IV	G4	FEMALE	46	431	Dead	431	1	70	1
TCGA-DV-5573	T1	NX	M0	Stage I	G2	MALE	41	1130	Alive	1130	0	1130	0
TCGA-CJ-4636	T3	N0	M0	Stage III	G3	MALE	51	1924	Alive	1924	0	1924	0
TCGA-B0-4718	T3	NX	M0	Stage III	G2	MALE	57	1778	Alive	1778	0	768	1
TCGA-CZ-5460	T3	NX	M1	Stage IV	G2	MALE	55	2873	Alive	2873	0	2873	0
TCGA-B0-5109	T3	N1	M0	Stage III	G4	MALE	69	587	Dead	587	1	70	1
TCGA-BP-4967	T3	N0	M0	Stage III	G2	MALE	76	205	Alive	205	0	205	0
TCGA-CJ-4905	T1	NX	M0	Stage I	G2	FEMALE	62	1496	Alive	1496	0	1496	0
TCGA-G6-A8L7	T1	N0	MX	Stage I	G3	FEMALE	81	2133	Alive	2133	0	2133	0
TCGA-B0-4852	T2	N0	M0	Stage II	G2	FEMALE	78	1121	Dead	1121	1	860	1
TCGA-BP-5194	T1	NX	M0	Stage I	G2	MALE	39	408	Alive	408	0	408	0
TCGA-AK-3454	T1	NX	M0	Stage I	G3	MALE	84	874	Alive	874	0	874	0
TCGA-B8-4148	T1	N0	M0	Stage I	G3	FEMALE	63	1520	Alive	1520	0	1520	0
TCGA-BP-4976	T1	NX	M0	Stage I	G3	MALE	77	1632	Alive	1632	0	1632	0
TCGA-CZ-5458	T3	NX	M0	Stage III	G3	MALE	43	2789	Alive	2789	0	2789	0
TCGA-BP-4332	T3	N0	M0	Stage III	G2	MALE	36	1133	Alive	1133	0	1133	0
TCGA-BP-4341	T3	NX	M0	Stage III	G2	MALE	67	1589	Dead	1589	1	1589	1
TCGA-BP-5008	T1	NX	M0	Stage I	G2	MALE	46	1071	Alive	1071	0	1071	0
TCGA-CZ-5468	T3	NX	M1	Stage IV	G4	MALE	84	59	Dead	59	1	59	1
TCGA-B0-4697	T3	NX	M1	Stage IV	G4	FEMALE	46	578	Dead	578	1	578	1
TCGA-CJ-4868	T3	N0	M1	Stage IV	G3	MALE	42	646	Dead	646	1	37	1
TCGA-B4-5834	T1	N0	M0	Stage I	G1	MALE	59	38	Alive	38	0	38	0
TCGA-B0-5117	T1	NX	M0	Stage I	G2	MALE	40	1608	Alive	1608	0	1608	0
TCGA-B0-4698	T4	NX	M0	Stage IV	G4	MALE	75	42	Dead	42	1	42	1
TCGA-B8-5550	T3	N0	M0	Stage III	G3	MALE	71	1476	Alive	1476	0	694	1
TCGA-BP-5000	T1	NX	M0	Stage I	G3	MALE	40	563	Alive	563	0	563	0
TCGA-BP-4338	T1	N0	M0	Stage I	G3	MALE	43	2859	Alive	2859	0	1757	1
TCGA-A3-3319	T1	NX	M0	Stage I	G2	MALE	70	1130	Alive	1130	0	1130	0
TCGA-B0-5094	T3	N0	M1	Stage IV	G2	MALE	62	333	Dead	333	1	75	1
TCGA-B0-5690	T1	NX	M0	Stage I	G1	FEMALE	53	3392	Alive	3392	0	3392	0
TCGA-BP-4804	T1	NX	M0	Stage I	G2	MALE	59	1459	Alive	1459	0	295	1
TCGA-DV-5566	T1	NX	M0	Stage I	G2	FEMALE	67	1398	Alive	1398	0	1398	0
TCGA-B0-4841	T2	NX	M1	Stage IV	G3	MALE	63	204	Dead	204	1	108	1
TCGA-BP-4981	T3	NX	M0	Stage III	G3	FEMALE	75	1097	Dead	1097	0	1097	0
TCGA-BP-4343	T3	N0	M0	Stage III	G3	MALE	64	1912	Dead	1912	1	330	1
TCGA-B8-A8YJ	T1	NX	NA	Stage I	G2	FEMALE	60	431	Alive	431	0	431	0
TCGA-A3-3317	T2	N0	M0	Stage II	G2	MALE	67	1491	Alive	1491	0	560	1
TCGA-B0-5402	T4	NX	M0	Stage IV	G4	MALE	64	1290	Alive	1290	0	444	1
TCGA-AK-3425	T1	N0	M0	Stage I	G2	MALE	68	3343	Alive	3343	0	3343	0
TCGA-B0-4842	T3	N0	M0	Stage III	G4	FEMALE	73	1724	Dead	1724	1	250	1
TCGA-B0-4821	T3	N0	M0	Stage III	G3	FEMALE	68	1230	Dead	1230	1	1230	1
TCGA-AS-3777	T1	NX	M0	Stage I	NA	MALE	63	1238	Alive	1238	0	1238	0
TCGA-DV-A4W0	T1	NX	MX	Stage I	G3	MALE	55	2470	Alive	2470	0	2008	1
TCGA-B0-5080	T3	N0	M1	Stage IV	G3	MALE	63	342	Dead	342	1	103	1
TCGA-CZ-4857	T3	N0	M1	Stage IV	G3	MALE	56	1432	Dead	1432	1	188	1
TCGA-A3-3349	T1	N0	M0	Stage I	G2	FEMALE	34	1385	Alive	1385	0	1385	0
TCGA-CJ-6033	T3	N0	M1	Stage IV	G4	FEMALE	54	224	Dead	224	1	144	1
TCGA-B8-5158	T3	N1	M0	Stage III	G4	MALE	56	1218	Alive	1218	0	1218	0
TCGA-A3-3324	T1	NX	M0	Stage I	G3	MALE	51	1186	Alive	1186	0	1186	0
TCGA-CZ-4854	T1	N0	M0	Stage I	G2	MALE	68	1404	Dead	1404	0	1404	0
TCGA-CJ-4912	T2	NX	M0	Stage II	G3	MALE	61	1657	Alive	1657	0	1657	0
TCGA-B0-4707	T3	NX	M0	Stage III	G4	MALE	63	600	Dead	600	1	600	1
TCGA-BP-4344	T1	NX	M0	Stage I	G2	FEMALE	75	1666	Alive	1666	0	1666	0
TCGA-CZ-5469	T2	N0	M0	Stage II	G2	MALE	41	946	Dead	946	1	110	1
TCGA-CZ-5985	T2	N0	M0	Stage II	G2	MALE	58	1997	Alive	1997	0	1997	0
TCGA-B0-5705	T1	N0	M0	Stage I	G2	FEMALE	65	4537	Alive	4537	0	842	1
TCGA-BP-5174	T1	NX	M0	Stage I	G2	FEMALE	45	2257	Alive	2257	0	2257	0
TCGA-BP-5176	T1	NX	M0	Stage I	G2	FEMALE	78	1590	Dead	1590	0	1590	0
TCGA-CZ-5453	T2	NX	M0	Stage II	G2	MALE	67	2419	Dead	2419	NA	2419	0
TCGA-BP-4160	T3	N0	M0	Stage III	G2	MALE	67	2881	Alive	2881	0	2881	0
TCGA-B0-4693	T3	N0	M0	Stage III	G4	FEMALE	72	77	Dead	77	0	77	0
TCGA-B0-5083	T1	N0	M0	Stage I	G3	MALE	63	1045	Dead	1045	1	1045	1
TCGA-BP-4983	T3	NX	M0	Stage III	G4	FEMALE	67	1413	Alive	1413	0	1413	0
TCGA-A3-3308	T3	N0	M0	Stage III	G2	FEMALE	77	16	Alive	16	0	16	0
TCGA-BP-4987	T1	NX	M0	Stage I	G2	FEMALE	41	1124	Alive	1124	0	1124	0
TCGA-B8-5159	T1	N0	M0	Stage I	G3	FEMALE	61	722	Alive	722	0	722	0
TCGA-BP-4345	T3	N0	M0	Stage III	G3	MALE	62	1516	Alive	1516	0	1516	0
TCGA-BP-4985	T3	N0	M0	Stage III	G4	MALE	72	952	Dead	952	1	205	1
TCGA-CJ-5686	T1	NX	M0	Stage I	G3	FEMALE	59	2038	Alive	2038	0	2038	0
TCGA-B0-4714	T3	NX	M1	Stage IV	G3	MALE	81	99	Dead	99	1	99	1
TCGA-BP-4163	T3	N0	M0	Stage III	G3	FEMALE	60	2839	Alive	2839	0	2839	0
TCGA-BP-4992	T1	NX	M0	Stage I	G4	MALE	66	501	Alive	501	0	501	0
TCGA-B0-5108	T3	N0	M0	Stage III	G2	MALE	54	1782	Alive	1782	0	1782	0
TCGA-BP-4349	T1	NX	M0	Stage I	G2	FEMALE	68	372	Alive	372	0	372	0
TCGA-CJ-4635	T1	NX	M0	Stage I	G3	MALE	48	1416	Alive	1416	0	1416	0
TCGA-B0-5110	T1	N0	M0	Stage I	G2	FEMALE	71	2009	Alive	2009	0	2009	0
TCGA-B0-4815	T3	NX	M0	Stage III	G4	MALE	65	1588	Dead	1588	1	1588	1
TCGA-BP-4765	T1	NX	M0	Stage I	G2	MALE	43	2184	Alive	2184	0	2184	0
TCGA-A3-A6NN	T1	NX	MX	Stage I	G2	MALE	78	3	Alive	3	0	3	0
TCGA-BP-4784	T1	NX	M0	Stage I	G2	FEMALE	67	1854	Alive	1854	0	1854	0
TCGA-BP-4353	T1	N0	M0	Stage I	G2	MALE	61	375	Dead	375	0	375	0
TCGA-B0-5121	T1	N0	M0	Stage I	G2	MALE	56	1485	Alive	1485	0	1485	0
TCGA-BP-5183	T3	NX	M0	Stage III	G3	MALE	57	1291	Alive	1291	0	485	1
TCGA-B0-4690	T4	N0	M1	Stage IV	G3	MALE	65	43	Dead	43	1	43	1
TCGA-A3-A8OW	T3	NX	MX	Stage III	G2	MALE	37	323	Alive	323	0	323	0
TCGA-6D-AA2E	T1	NX	MX	Stage I	G2	FEMALE	68	362	Alive	362	0	362	0
TCGA-CJ-6031	T1	NX	M0	Stage I	G3	MALE	54	1906	Alive	1906	0	1906	0
TCGA-B0-4810	T3	N1	M0	Stage III	G3	MALE	47	478	Dead	478	1	205	1
TCGA-BP-5175	T1	NX	M0	Stage I	G3	MALE	60	932	Alive	932	0	932	0
TCGA-A3-A8OV	T1	NX	MX	Stage I	G2	MALE	75	340	Alive	340	0	340	0
TCGA-BP-4166	T3	N0	M0	Stage III	G3	MALE	69	13	Alive	13	0	13	0
TCGA-AK-3428	T3	N0	M0	Stage III	G2	MALE	62	3728	Alive	3728	0	3728	0
TCGA-CJ-4901	T3	NX	M0	Stage III	G3	MALE	47	1450	Alive	1450	0	1450	0
TCGA-B0-4843	T3	N0	M0	Stage III	G3	MALE	57	320	Dead	320	1	320	1
TCGA-DV-A4VZ	T1	NX	MX	Stage I	G2	MALE	53	365	Alive	365	0	365	0
TCGA-AK-3460	T1	NX	M0	Stage I	G2	MALE	58	2508	Alive	2508	0	2508	0
TCGA-B8-4146	T1	NX	M0	Stage I	G2	FEMALE	41	511	Alive	511	0	511	0
TCGA-B0-4833	T1	N0	M0	Stage I	G2	FEMALE	82	2386	Dead	2386	1	2386	1
TCGA-B8-5552	T1	NX	M0	Stage I	G2	FEMALE	41	1046	Alive	1046	0	1046	0
TCGA-BP-4170	T1	N0	M0	Stage I	G2	FEMALE	72	2343	Dead	2343	0	2343	0
TCGA-CJ-4871	T3	NX	M1	Stage IV	G4	MALE	63	2423	Alive	2423	0	169	1
TCGA-B2-4099	T1	NX	M0	Stage I	G3	MALE	83	972	Alive	972	0	972	0
TCGA-AK-3436	T2	N0	M1	Stage IV	G2	MALE	40	3331	Alive	3331	0	1189	1
TCGA-CZ-5461	T1	NX	M1	Stage IV	G4	MALE	52	330	Dead	330	1	48	1
TCGA-B0-4823	T1	N0	M0	Stage I	G2	MALE	88	454	Dead	454	0	454	0
TCGA-DV-5574	T1	NX	M0	Stage I	G2	MALE	37	2016	Alive	2016	0	357	1
TCGA-CJ-4886	T1	NX	M0	Stage I	G3	FEMALE	42	1952	Alive	1952	0	1952	0
TCGA-B8-5162	T2	NX	M0	Stage II	G2	MALE	62	36	Alive	36	0	36	0
TCGA-B8-4143	T3	N0	M1	Stage IV	G3	FEMALE	66	709	Dead	709	1	709	1
TCGA-BP-4346	T3	N0	M0	Stage III	G3	MALE	57	1493	Dead	1493	0	1493	0
TCGA-B0-4827	T3	N0	M0	Stage III	G4	FEMALE	77	885	Dead	885	1	668	1
TCGA-CJ-4887	T3	NX	M1	Stage IV	G3	MALE	48	932	Dead	932	1	322	1
TCGA-BP-4807	T1	NX	M0	Stage I	G3	MALE	42	211	Alive	211	0	211	0
TCGA-B0-4816	T2	N0	M0	Stage II	G3	MALE	49	1371	Dead	1371	1	1371	1
TCGA-CW-6093	T1	NX	M0	Stage I	G1	MALE	73	3146	Alive	3146	0	3146	0
TCGA-CJ-5683	T1	NX	M0	Stage I	G3	MALE	78	1889	Alive	1889	0	1889	0
TCGA-CJ-4643	T2	N0	M0	Stage II	G3	FEMALE	67	1793	Alive	1793	0	1793	0
TCGA-BP-4965	T1	NX	M0	Stage I	G2	MALE	46	1871	Alive	1871	0	1871	0
TCGA-CZ-5982	T1	NX	M0	Stage I	G2	FEMALE	59	2439	Alive	2439	0	2439	0
TCGA-CJ-4642	T2	NX	M0	Stage II	G2	MALE	47	3205	Alive	3205	0	3205	0
TCGA-B8-5546	T1	N0	M0	Stage I	G2	FEMALE	38	505	Alive	505	0	505	0
TCGA-AK-3426	T3	N1	M0	Stage III	G3	MALE	37	885	Dead	885	1	256	1
TCGA-B0-5701	T3	N0	M0	Stage III	G4	MALE	65	2461	Alive	2461	0	224	1
TCGA-B0-5693	T1	NX	M0	Stage I	G2	FEMALE	47	4074	Alive	4074	0	4074	0
TCGA-BP-5184	T1	NX	M0	Stage I	G3	MALE	54	1133	Alive	1133	0	1133	0
TCGA-B8-4622	T3	N0	M1	Stage IV	G3	MALE	57	1525	Alive	1525	0	1227	1
TCGA-B0-4694	T3	NX	M0	Stage III	G4	MALE	72	106	Dead	106	0	106	0
TCGA-BP-4758	T1	NX	M0	Stage I	G2	MALE	40	2208	Alive	2208	0	2208	0
TCGA-EU-5907	T3	NX	M0	Stage III	G3	MALE	81	127	Alive	127	0	127	0
TCGA-BP-4762	T1	NX	M0	Stage I	G3	MALE	42	1343	Dead	1343	0	1343	0
TCGA-BP-4325	T1	N0	M0	Stage I	G2	FEMALE	64	2964	Alive	2964	0	2964	0
TCGA-T7-A92I	T1	NX	MX	Stage I	G1	FEMALE	47	356	Alive	356	0	356	0
TCGA-B4-5378	T1	N0	M0	Stage I	G2	MALE	62	175	Alive	175	0	175	0
TCGA-B0-4699	T4	N0	M1	Stage IV	G4	MALE	74	110	Dead	110	NA	110	0
TCGA-B0-5706	T2	N0	M0	Stage II	G2	MALE	45	3205	Alive	3205	0	3205	0
TCGA-BP-4963	T1	NX	M0	Stage I	G3	MALE	63	1834	Alive	1834	0	1834	0
TCGA-CZ-4866	T1	NX	M0	Stage I	G3	FEMALE	79	3267	Alive	3267	0	3267	0
TCGA-B0-5081	T3	N0	M0	Stage III	G2	FEMALE	79	362	Dead	362	1	213	1
TCGA-BP-5009	T1	NX	M0	Stage I	G3	MALE	52	1092	Dead	1092	1	324	1
TCGA-CZ-5984	T1	N0	M0	Stage I	G3	MALE	51	2067	Alive	2067	0	2067	0
TCGA-BP-4161	T1	NX	M0	Stage I	G3	MALE	74	2746	Alive	2746	0	2685	1
TCGA-BP-5001	T1	NX	M0	Stage I	G2	FEMALE	43	1177	Alive	1177	0	1177	0
TCGA-BP-5186	T1	N0	M0	Stage I	G2	FEMALE	50	693	Alive	693	0	693	0
TCGA-MM-A84U	T1	NX	MX	Stage I	G2	FEMALE	58	700	Alive	700	0	700	0
TCGA-B0-5694	T3	N0	M0	Stage III	G3	MALE	71	480	Dead	480	1	288	1
TCGA-DV-5575	T1	NX	M0	Stage I	G2	FEMALE	52	1729	Alive	1729	0	1729	0
TCGA-BP-4790	T1	NX	M0	Stage I	G2	MALE	76	1111	Dead	1111	0	1111	0
TCGA-B0-5116	T3	N0	M0	Stage III	G3	MALE	52	1274	Alive	1274	0	1129	1
TCGA-BP-5007	T2	N0	M0	Stage II	G2	MALE	45	1140	Alive	1140	0	1140	0
TCGA-CZ-5451	T2	N0	M0	Stage II	G3	MALE	74	1929	Alive	1929	0	1929	0
TCGA-B8-4621	T1	N0	M0	Stage I	G3	MALE	63	788	Alive	788	0	788	0
TCGA-A3-3346	T1	NX	M0	Stage I	G3	MALE	68	137	Dead	137	1	114	1
TCGA-CJ-4918	T3	N0	M1	Stage IV	G4	MALE	64	93	Dead	93	1	33	1
TCGA-B4-5835	T1	N0	M0	Stage I	G2	FEMALE	64	16	Alive	16	0	16	0
TCGA-CZ-5467	T3	N0	M0	Stage III	G4	FEMALE	86	73	Dead	73	1	62	1
TCGA-BP-4340	T1	N0	M0	Stage I	G2	FEMALE	70	562	Dead	562	0	562	0
TCGA-B8-A54J	T2	NX	MX	Stage II	G2	MALE	60	528	Alive	528	0	528	0
TCGA-CZ-5455	T3	NX	M1	Stage IV	G4	MALE	63	561	Dead	561	1	561	1
TCGA-B0-5713	T3	N0	M0	Stage III	G3	FEMALE	75	2782	Alive	2782	0	2782	0
TCGA-CJ-4900	T4	N1	M1	Stage IV	G4	FEMALE	69	1714	Dead	1714	1	1714	1
TCGA-BP-4775	T1	NX	M0	Stage I	G2	FEMALE	55	1843	Alive	1843	0	1843	0
TCGA-BP-5185	T1	NX	M0	Stage I	G3	MALE	56	1132	Alive	1132	0	736	1
TCGA-AK-3451	T2	N0	M0	Stage II	G3	MALE	48	2868	Alive	2868	0	2868	0
TCGA-CZ-5987	T3	NX	M1	Stage IV	G2	MALE	60	445	Dead	445	1	377	1
TCGA-BP-5182	T1	N0	M0	Stage I	G3	MALE	56	1165	Alive	1165	0	1165	0
TCGA-A3-3351	T2	N0	M0	Stage II	G2	MALE	42	910	Alive	910	0	910	0
TCGA-A3-3359	T1	N0	M0	Stage I	G2	FEMALE	82	2504	Alive	2504	0	2504	0
TCGA-B0-5712	T2	N0	M1	Stage IV	G3	FEMALE	68	2722	Alive	2722	0	725	1
TCGA-AK-3443	T2	N0	M0	Stage II	GX	MALE	45	1423	Alive	1423	0	1423	0
TCGA-BP-4169	T2	N0	M0	Stage II	G2	FEMALE	76	701	Dead	701	1	78	1
TCGA-AK-3455	T3	NX	M0	Stage III	G3	FEMALE	71	683	Dead	683	NA	683	0
TCGA-BP-4164	T3	NX	M0	Stage III	G2	FEMALE	51	992	Dead	992	0	992	0
TCGA-DV-5567	T1	NX	M0	Stage I	G2	FEMALE	40	2004	Alive	2004	0	2004	1
TCGA-B0-5075	T3	N0	M0	Stage III	G2	FEMALE	77	637	Dead	637	0	637	0
TCGA-MM-A563	T3	NX	MX	NA	G2	MALE	41	591	Alive	591	0	591	0
TCGA-A3-3347	T1	N1	M0	Stage III	G2	FEMALE	76	1610	Dead	1610	1	610	1
TCGA-B0-5107	T2	N0	M1	Stage IV	G4	FEMALE	65	927	Dead	927	1	549	1
TCGA-A3-A6NJ	T1	NX	MX	Stage I	G1	FEMALE	57	468	Alive	468	0	468	0
TCGA-CW-5583	T1	NX	M0	Stage I	G2	FEMALE	51	2489	Alive	2489	0	2489	0
TCGA-CJ-5684	T3	NX	M0	Stage III	G2	MALE	61	2231	Alive	2231	0	2231	0
TCGA-BP-4787	T3	N0	M1	Stage IV	G4	FEMALE	59	480	Dead	480	1	259	1
TCGA-BP-4351	T3	N0	M0	Stage III	G2	FEMALE	51	970	Alive	970	0	873	1
TCGA-A3-A6NL	T1	NX	MX	Stage I	G2	FEMALE	49	689	Alive	689	0	689	0
TCGA-B0-5400	T3	N0	M0	Stage III	G4	FEMALE	59	1733	Alive	1733	0	1733	0
TCGA-CZ-5452	T2	N0	M0	Stage II	G2	MALE	69	1789	Alive	1789	0	1789	0
TCGA-CW-5581	T1	NX	M0	Stage I	G3	MALE	44	2799	Alive	2799	0	2799	0
TCGA-BP-4970	T1	N1	M0	Stage III	G3	MALE	44	433	Alive	433	0	433	0
TCGA-BP-4768	T1	N0	M0	Stage I	G2	FEMALE	72	400	Alive	400	0	400	0
TCGA-B0-5088	T1	N0	M0	Stage I	G3	MALE	53	563	Dead	563	0	563	0
TCGA-CJ-4902	T3	NX	M0	Stage III	G3	MALE	61	1520	Alive	1520	0	1520	0
TCGA-B2-5633	T1	N0	M0	Stage I	G2	MALE	56	963	Alive	963	0	963	0
TCGA-CJ-6032	T2	NX	M0	Stage II	G3	FEMALE	63	3639	Alive	3639	0	3639	0
TCGA-BP-4355	T3	NX	M0	Stage III	G4	FEMALE	59	953	Dead	953	NA	953	0
TCGA-CJ-4870	T3	NX	M0	Stage III	G2	FEMALE	58	1498	Alive	1498	0	1498	0
TCGA-BP-4998	T1	NX	M0	Stage I	G3	MALE	49	932	Alive	932	0	932	0
TCGA-A3-3382	T1	NX	M0	Stage I	G3	MALE	69	574	Alive	574	0	514	1
TCGA-BP-4769	T1	NX	M0	Stage I	G2	MALE	63	1876	Alive	1876	0	1876	0
TCGA-CJ-4903	T1	NX	M0	Stage I	G3	MALE	50	1560	Alive	1560	0	1560	0
TCGA-A3-3335	T2	N0	M0	Stage II	G4	MALE	41	1886	Alive	1886	0	1098	1
TCGA-CJ-4875	T3	NX	M1	Stage IV	G3	MALE	67	3554	Dead	3554	1	531	1
TCGA-A3-A6NI	T1	NX	MX	Stage I	G3	MALE	47	1018	Alive	1018	0	1018	0
TCGA-BP-5169	T1	N0	M0	Stage I	G4	MALE	70	193	Alive	193	0	193	0
TCGA-BP-5202	T3	NX	M0	Stage III	G2	MALE	75	29	Alive	29	0	29	0
TCGA-CW-6097	T3	NX	M0	Stage III	G4	MALE	32	571	Dead	571	1	457	1
TCGA-CJ-4882	T3	NX	M0	Stage III	G3	MALE	57	1883	Alive	1883	0	1883	0
TCGA-B0-5096	T3	N1	M0	Stage III	GX	FEMALE	72	68	Dead	68	0	68	0
TCGA-A3-3328	T1	N0	M0	Stage I	G2	MALE	79	1385	Alive	1385	0	1385	0
TCGA-DV-5568	T1	NX	M0	Stage I	G2	MALE	26	370	Alive	370	0	370	0
TCGA-BP-5177	T1	NX	M0	Stage I	G3	FEMALE	46	293	Alive	293	0	293	0
TCGA-B2-5639	T3	NX	M1	Stage IV	G3	MALE	46	1003	Dead	1003	1	163	1
TCGA-BP-4781	T1	NX	M0	Stage I	G3	MALE	78	2080	Alive	2080	0	2080	0
TCGA-BP-5195	T1	NX	M0	Stage I	G2	MALE	75	749	Alive	749	0	749	0
TCGA-B0-5099	T3	NX	M0	Stage III	G3	FEMALE	88	485	Dead	485	NA	485	0
TCGA-B8-4153	T3	NX	M0	Stage III	G3	MALE	74	762	Alive	762	0	223	1
TCGA-B0-4706	T3	NX	M0	Stage III	G4	MALE	61	65	Dead	65	0	65	0
TCGA-AK-3453	T2	NX	M0	Stage II	G2	FEMALE	58	2531	Alive	2531	0	2531	0
TCGA-AK-3440	T1	NX	M0	Stage I	G3	MALE	58	2865	Alive	2865	0	2865	0
TCGA-B2-4102	T1	NX	M0	Stage I	G2	MALE	61	952	Alive	952	0	952	0
TCGA-B0-5702	T1	N0	M0	Stage I	G2	MALE	71	2172	Alive	2172	0	2172	0
TCGA-A3-3383	T1	NX	M0	Stage I	G2	MALE	52	861	Alive	861	0	861	0
TCGA-B0-5102	T1	NX	M0	Stage I	G3	FEMALE	74	2764	Dead	2764	NA	2734	1
TCGA-CJ-4907	T3	NX	M0	Stage III	G3	MALE	58	1499	Alive	1499	0	1499	0
TCGA-B0-5709	T3	NX	M0	Stage III	G3	FEMALE	62	3974	Alive	3974	0	3974	0
TCGA-CZ-4864	T2	N0	M0	Stage II	G3	MALE	86	1315	Dead	2830	0	2830	0
TCGA-BP-4334	T3	N0	M0	Stage III	G3	MALE	56	645	Dead	645	1	442	1
TCGA-CJ-4891	T3	N0	M0	Stage III	G4	FEMALE	57	819	Dead	819	0	819	0
TCGA-B0-4813	T3	NX	M0	Stage III	G3	MALE	68	18	Dead	18	0	18	0
TCGA-B0-5695	T1	N0	M0	Stage I	G2	FEMALE	61	2150	Alive	2150	0	2150	0
TCGA-G6-A5PC	T1	N0	M1	Stage IV	G4	FEMALE	54	242	Dead	242	1	242	1
TCGA-AK-3461	T1	NX	M0	Stage I	G2	MALE	72	2217	Alive	2217	0	2217	0
TCGA-B8-5164	T3	N0	M0	Stage III	G3	MALE	65	26	Alive	26	0	26	0
TCGA-BP-4977	T1	NX	M0	Stage I	G3	MALE	57	454	Alive	454	0	454	0
TCGA-A3-3362	T1	N0	M0	Stage I	G2	FEMALE	60	1559	Alive	1559	0	1559	0
TCGA-BP-4173	T2	N0	M0	Stage II	G3	MALE	47	1893	Alive	1893	0	1893	0
TCGA-B0-4691	T2	N0	M1	Stage IV	G3	MALE	55	139	Dead	139	1	139	1
TCGA-CJ-5675	T2	NX	M0	Stage II	G3	MALE	70	3936	Alive	3936	0	900	1
TCGA-CZ-5466	T3	NX	M0	Stage III	G2	MALE	67	685	Alive	685	0	685	0
TCGA-B0-5707	T1	N0	M0	Stage I	G3	FEMALE	39	3744	Alive	3744	0	3744	0
TCGA-EU-5905	T1	NX	M0	Stage I	G3	FEMALE	67	119	Alive	119	0	119	0
TCGA-CW-5585	T3	N0	M1	Stage IV	G2	MALE	51	2609	Alive	2609	0	2609	0
TCGA-A3-3365	T1	NX	M0	Stage I	G2	MALE	46	873	Alive	873	0	873	0
TCGA-BP-4973	T3	NX	M0	Stage III	G3	MALE	47	1384	Alive	1384	0	1384	0
TCGA-A3-3331	T1	N0	M0	Stage I	G2	FEMALE	86	1257	Alive	1485	0	1485	0
TCGA-CJ-4874	T1	N0	M0	Stage I	G3	FEMALE	73	2283	Alive	2283	0	2283	0
TCGA-A3-3326	T1	NX	M0	Stage I	G1	MALE	47	1137	Alive	1137	0	1137	0
TCGA-B8-A54K	T1	NX	MX	Stage I	G1	MALE	61	469	Alive	469	0	469	0
TCGA-BP-4799	T3	N0	M0	Stage III	G3	MALE	70	1133	Dead	1133	1	352	1
TCGA-BP-4331	T1	N0	M0	Stage I	G2	MALE	52	2454	Dead	2454	0	2454	0
TCGA-BP-5196	T1	NX	M0	Stage I	G2	MALE	53	1018	Alive	1018	0	1018	0
TCGA-CW-5580	T3	NX	M1	Stage IV	G3	FEMALE	73	1964	Dead	1964	NA	1964	0
TCGA-BP-4974	T3	N0	M1	Stage IV	G4	MALE	58	211	Dead	211	1	35	1
TCGA-CJ-5681	T3	NX	M1	Stage IV	G3	FEMALE	44	552	Dead	552	1	17	1
TCGA-BP-4991	T1	NX	M0	Stage I	G2	MALE	54	1413	Alive	1413	0	1413	0
TCGA-CJ-5676	T3	NX	M0	Stage III	G3	MALE	47	4067	Alive	4067	0	2219	1
TCGA-CZ-5986	T1	N0	M0	Stage I	G3	MALE	61	373	Alive	373	0	373	0
TCGA-EU-5904	T1	NX	M0	Stage I	G1	FEMALE	47	551	Alive	551	0	551	0
TCGA-BP-4771	T3	N0	M1	Stage IV	G4	MALE	62	162	Dead	162	1	23	1
TCGA-BP-4999	T1	NX	M0	Stage I	G2	MALE	56	1266	Alive	1266	0	1266	0
TCGA-B0-5077	T1	N0	M0	Stage I	G3	MALE	77	1317	Dead	1317	0	1317	0
TCGA-B0-4688	T4	N0	M1	Stage IV	G4	MALE	46	101	Dead	101	1	101	1
TCGA-CJ-5672	T1	NX	M0	Stage I	G3	MALE	84	1972	Dead	2190	0	2190	0
TCGA-BP-4960	T2	N0	M0	Stage II	G3	MALE	46	2172	Alive	2172	0	2172	0
TCGA-CJ-4881	T3	NX	M0	Stage III	G3	MALE	41	2014	Alive	2014	0	1881	1
TCGA-BP-4329	T3	N0	M0	Stage III	G2	MALE	75	845	Dead	845	1	134	1
TCGA-BP-5190	T1	NX	M0	Stage I	G3	MALE	61	1011	Alive	1011	0	1011	0
TCGA-B0-4703	T3	N0	M1	Stage IV	G4	MALE	51	182	Dead	182	1	182	1
TCGA-B0-4848	T3	NX	M0	Stage III	G3	MALE	54	883	Dead	883	1	494	1
TCGA-B0-5106	T1	N0	M0	Stage I	G2	MALE	64	1598	Dead	1598	0	1598	0
TCGA-BP-4330	T3	N0	M0	Stage III	G2	FEMALE	60	1888	Alive	1888	0	1888	0
TCGA-CZ-5462	T1	NX	M1	Stage IV	G3	MALE	83	311	Dead	311	1	311	1
TCGA-B2-4101	T2	NX	M0	Stage II	G3	MALE	52	648	Alive	648	0	648	0
TCGA-BP-5180	T1	NX	M0	Stage I	G2	MALE	53	2263	Alive	2263	0	2263	0
TCGA-CW-5589	T1	NX	M0	Stage I	G2	MALE	52	2378	Alive	2378	0	2378	0
TCGA-CZ-4861	T2	NX	M0	Stage II	G2	MALE	63	446	Dead	446	1	446	1
TCGA-BP-5189	T1	NX	M0	Stage I	G4	MALE	60	822	Dead	822	1	634	1
TCGA-B0-5097	T3	N0	M0	Stage III	G2	FEMALE	59	665	Alive	665	0	359	1
TCGA-B0-5699	T1	N0	M0	Stage I	G2	MALE	53	3841	Alive	3841	0	94	1
TCGA-B8-A54E	T1	NX	MX	Stage I	G3	FEMALE	62	909	Alive	909	0	909	0
TCGA-BP-4327	T2	N0	M0	Stage II	G2	FEMALE	75	109	Dead	109	0	109	0
TCGA-CJ-5671	T1	NX	M0	Stage I	G3	MALE	51	3987	Alive	3987	0	3987	0
TCGA-B0-5084	T3	N1	M1	Stage IV	G3	MALE	33	222	Dead	222	1	65	1
TCGA-CJ-4894	T3	N0	M0	Stage III	G3	MALE	58	841	Dead	841	1	158	1
TCGA-B8-4620	T3	N0	M0	Stage III	G2	FEMALE	70	777	Alive	777	0	604	1
TCGA-CJ-5677	T3	NX	M1	Stage IV	G4	FEMALE	54	782	Dead	782	1	288	1
TCGA-A3-3320	T1	NX	M0	Stage I	G1	FEMALE	52	1508	Alive	1508	0	1508	0
TCGA-CW-5588	T1	NX	M0	Stage I	G2	FEMALE	78	2017	Alive	2017	0	2017	0
TCGA-MM-A564	T2	NX	MX	Stage II	G2	MALE	68	607	Alive	607	0	607	0
TCGA-A3-3323	T1	NX	M0	Stage I	G1	MALE	53	1106	Alive	1106	0	1106	0
TCGA-BP-4782	T1	NX	M0	Stage I	G2	FEMALE	55	354	Alive	354	0	354	0
TCGA-EU-5906	T1	NX	M0	Stage I	G2	MALE	55	206	Alive	206	0	206	0
TCGA-A3-3370	T1	N0	M0	Stage I	G2	FEMALE	48	2274	Alive	2274	0	2274	0
TCGA-B4-5832	T3	N0	M0	Stage III	G2	MALE	65	155	Alive	155	0	155	0
TCGA-B2-5636	T1	NX	M0	Stage I	G2	MALE	79	919	Alive	919	0	919	0
TCGA-B4-5836	T1	N0	M0	Stage I	G2	FEMALE	61	141	Alive	141	0	141	0
TCGA-BP-4994	T1	NX	M0	Stage I	G3	MALE	54	1308	Alive	1308	0	1308	0
TCGA-BP-4797	T3	N0	M0	Stage III	G3	MALE	34	1107	Alive	1107	0	1107	0
TCGA-BP-4761	T3	N1	M0	Stage III	G4	MALE	57	182	Alive	182	0	182	0
TCGA-BP-4774	T1	NX	M0	Stage I	G2	FEMALE	57	1885	Alive	1885	0	1885	0
TCGA-B0-4822	T2	NX	M0	Stage II	G4	MALE	78	1111	Dead	1111	1	1111	1
TCGA-GK-A6C7	T1	NX	MX	Stage I	NA	FEMALE	76	61	Alive	61	0	61	0
TCGA-CZ-5457	T3	NX	M0	Stage III	G4	MALE	62	2754	Alive	2754	0	174	1
TCGA-BP-4995	T1	N0	M0	Stage I	G3	MALE	68	1371	Alive	1371	0	1371	0
TCGA-BP-4971	T3	N0	M0	Stage III	G3	MALE	40	1487	Alive	1487	0	1487	0
TCGA-G6-A8L8	T1	NX	MX	Stage I	G3	FEMALE	62	1091	Dead	1091	0	1091	0
TCGA-A3-3372	T3	NX	M0	Stage III	G2	MALE	64	735	Alive	735	0	735	0
TCGA-BP-4335	T3	N0	M1	Stage IV	G3	FEMALE	65	475	Dead	475	1	160	1
TCGA-A3-3316	T2	NX	M0	Stage II	G3	MALE	57	1493	Alive	1493	0	1493	0
TCGA-B2-3924	T1	NX	M0	Stage I	G2	MALE	73	1092	Alive	1092	0	1092	0
TCGA-AK-3429	T2	N0	M0	Stage II	G2	FEMALE	54	3328	Alive	3328	0	3328	0
TCGA-A3-3322	T1	NX	M0	Stage I	G2	MALE	51	1478	Alive	1478	0	1478	0
TCGA-A3-3385	T1	N0	M0	Stage I	G2	FEMALE	46	1993	Alive	1993	0	1993	0
TCGA-DV-5569	T1	NX	M0	Stage I	G2	FEMALE	29	355	Alive	355	0	355	0
TCGA-CJ-4920	T1	NX	M0	Stage I	G2	FEMALE	64	139	Dead	139	0	139	0
TCGA-CJ-4637	T2	NX	M1	Stage IV	G4	FEMALE	52	2227	Dead	2227	1	1821	1
TCGA-B0-4847	T3	NX	M1	Stage IV	G3	MALE	60	793	Dead	793	NA	793	0
TCGA-CJ-4890	T3	N0	M1	Stage IV	G4	MALE	72	3519	Alive	3519	0	70	1
TCGA-B0-5710	T1	N0	M0	Stage I	G2	MALE	57	2430	Alive	2430	0	1441	1
TCGA-B0-5703	T1	N0	M0	Stage I	G3	MALE	73	2246	Alive	2246	0	2246	0
TCGA-B8-A54G	T1	NX	MX	Stage I	G3	MALE	50	53	Alive	53	0	53	0
TCGA-CW-5591	T3	N0	M1	Stage IV	G2	MALE	56	2271	Alive	2271	0	2271	0
TCGA-B0-5119	T1	N0	M0	Stage I	G2	FEMALE	61	1552	Alive	1552	0	1552	0
TCGA-BP-5178	T3	NX	M1	Stage IV	G4	MALE	71	1912	Dead	1912	1	396	1
TCGA-CJ-4908	T1	NX	M0	Stage I	G2	MALE	38	1531	Alive	1531	0	1531	0
TCGA-A3-3306	T1	N0	M0	Stage I	G3	MALE	67	1120	Alive	1120	0	1120	0
TCGA-CZ-4862	T1	NX	M0	Stage I	G2	MALE	46	3271	Alive	3271	0	3271	0
TCGA-BP-4982	T1	NX	M0	Stage I	G3	MALE	42	1014	Alive	1014	0	1014	0
TCGA-CZ-5454	T2	N0	M1	Stage IV	G2	MALE	63	722	Dead	722	1	423	1
TCGA-BP-5192	T1	NX	M0	Stage I	G2	MALE	59	714	Alive	714	0	714	0
TCGA-CW-6090	T1	NX	M0	Stage I	G3	MALE	68	2552	Alive	2552	0	2780	1
TCGA-B0-4849	T3	NX	M0	Stage III	G3	MALE	51	69	Dead	69	1	4	1
TCGA-CW-5587	T3	N0	M0	Stage III	G2	FEMALE	62	2226	Alive	2226	0	2003	1
TCGA-CJ-5680	T3	NX	M1	Stage IV	G4	FEMALE	65	768	Dead	768	1	153	1
TCGA-B8-A54F	T1	NX	MX	Stage I	G2	FEMALE	49	519	Alive	519	0	519	0
TCGA-BP-4342	T2	N0	M0	Stage II	G3	MALE	79	2256	Dead	2256	1	240	1
TCGA-B8-5551	T1	N0	M0	Stage I	G3	FEMALE	65	16	Alive	16	0	16	0
TCGA-B0-5700	T1	N0	M0	Stage I	G2	MALE	77	1790	Alive	1790	0	1790	0
TCGA-B0-4945	T1	N0	M0	Stage I	G2	FEMALE	75	2145	Dead	2145	0	2145	0
TCGA-BP-5010	T3	N0	M0	Stage III	G4	MALE	63	878	Dead	878	1	582	1
TCGA-MW-A4EC	T1	NX	MX	Stage I	G2	FEMALE	72	498	Alive	498	0	498	0
TCGA-BP-4162	T1	N0	M0	Stage I	G2	FEMALE	65	3074	Alive	3074	0	3074	0
TCGA-B0-4713	T3	NX	M0	Stage III	G2	FEMALE	76	202	Dead	202	1	202	1
TCGA-A3-3373	T1	N0	M0	Stage I	G3	FEMALE	54	1621	Alive	1621	0	1621	0
TCGA-BP-4986	T1	N0	M0	Stage I	G3	MALE	75	785	Alive	785	0	785	0
TCGA-CW-6087	T3	N1	M1	Stage IV	G4	MALE	61	41	Dead	41	0	41	0
TCGA-BP-5187	T1	NX	M0	Stage I	G2	MALE	54	406	Alive	406	0	406	0
TCGA-B0-5692	T3	N0	M0	Stage III	G3	FEMALE	66	3944	Alive	3944	0	3944	0
TCGA-DV-A4VX	T3	N0	MX	Stage IV	G4	MALE	59	1626	Dead	1626	1	1626	1
TCGA-B0-5092	T1	N0	M1	Stage IV	G3	FEMALE	53	459	Dead	459	1	459	1
TCGA-BP-4789	T1	NX	M0	Stage I	G2	MALE	48	1489	Alive	1489	0	1489	0
TCGA-CZ-4863	T3	N0	M0	Stage III	G3	FEMALE	51	1928	Alive	1928	0	1928	0
TCGA-CJ-4904	T3	N0	M1	Stage IV	G3	FEMALE	60	3302	Alive	3302	0	278	1
TCGA-B0-4696	T3	N0	M0	Stage III	G3	MALE	58	866	Dead	866	1	794	1
TCGA-CJ-4876	T2	N0	M0	Stage II	G3	MALE	57	1955	Alive	1955	0	1955	0
TCGA-CZ-4865	T1	NX	M0	Stage I	G2	FEMALE	70	166	Dead	166	0	166	0
TCGA-BP-4798	T3	N0	M1	NA	G4	MALE	74	334	Dead	334	1	334	1
TCGA-CZ-5463	T2	NX	M0	Stage II	G2	MALE	76	662	Alive	662	0	662	0
TCGA-B0-4838	T1	N0	M0	Stage I	G3	FEMALE	69	834	Dead	834	0	834	0
TCGA-B8-5553	T1	N0	M0	Stage I	G2	FEMALE	67	435	Alive	435	0	435	0
TCGA-BP-5201	T3	N0	M1	Stage IV	G4	MALE	63	951	Alive	951	0	NA	1
TCGA-BP-4347	T3	NX	M0	Stage III	G2	MALE	74	1367	Alive	1367	0	1367	0
TCGA-CW-5590	T3	NX	M1	Stage IV	G3	MALE	51	1075	Dead	1075	NA	672	1
TCGA-A3-3329	T1	N0	M0	Stage I	G2	MALE	75	1624	Alive	1624	0	1624	0
TCGA-A3-3376	T1	N0	M0	Stage I	G2	MALE	51	1696	Dead	1696	0	1696	0
TCGA-B0-4846	T3	N0	M1	Stage IV	G2	MALE	52	1200	Dead	1200	1	163	1
TCGA-B0-4824	T1	N0	M0	Stage I	G3	FEMALE	49	1657	Dead	1657	0	1657	0
TCGA-CJ-6028	T3	NX	M1	Stage IV	G4	MALE	58	1625	Dead	1625	1	137	1
TCGA-CJ-4899	T1	NX	M0	Stage I	G2	MALE	42	1528	Alive	1528	0	1528	0
TCGA-BP-4803	T3	NX	M0	Stage III	G3	MALE	79	204	Alive	204	0	204	0
TCGA-B4-5844	T2	N0	M0	Stage II	G1	FEMALE	61	7	Alive	7	0	7	0
TCGA-B0-4710	T3	N0	M0	Stage III	G3	FEMALE	75	1755	Alive	1755	0	1755	0
TCGA-CJ-4892	T1	N0	M0	Stage I	G2	FEMALE	65	1521	Alive	1521	0	1521	0
TCGA-CJ-5679	T3	NX	M0	Stage III	G4	MALE	73	679	Dead	679	1	595	1
TCGA-BP-4964	T1	N0	M0	Stage I	G2	FEMALE	54	1862	Alive	1862	0	1862	0
TCGA-B0-4834	T1	N0	M0	Stage I	G3	MALE	49	2090	Dead	2090	0	2090	0
TCGA-AK-3445	T3	NX	M0	Stage III	G3	MALE	69	2392	Alive	2392	0	2392	0
TCGA-AK-3465	T1	NX	M0	Stage I	GX	FEMALE	71	369	Alive	369	0	369	0
TCGA-BP-4354	T4	N1	M1	Stage IV	G4	MALE	40	1034	Dead	1034	1	685	1
TCGA-CJ-4869	T2	N1	M0	Stage III	G2	MALE	49	2554	Alive	2554	0	1754	1
TCGA-A3-3311	T1	NX	M0	Stage I	G2	MALE	57	1191	Dead	1191	0	1191	0
TCGA-BP-5170	T1	NX	M0	Stage I	G2	MALE	55	2412	Alive	2412	0	2412	0
TCGA-CZ-5464	T3	NX	M1	Stage IV	G2	MALE	69	2128	Alive	2128	0	2128	0
TCGA-A3-3387	T1	N0	M0	Stage I	G2	MALE	49	617	Alive	617	0	617	0
TCGA-B0-4837	T1	N0	M0	Stage I	G3	MALE	63	1378	Dead	1378	1	1208	1
TCGA-BP-4962	T2	NX	M0	Stage II	G2	MALE	58	1785	Alive	1785	0	1785	0
TCGA-BP-4176	T1	NX	M0	Stage I	G2	MALE	64	1955	Alive	1955	0	1955	0
TCGA-BP-4159	T1	N0	M0	Stage I	G2	MALE	70	2601	Dead	2601	1	2352	1
TCGA-CJ-4639	T2	N0	M0	Stage II	G2	FEMALE	49	3229	Alive	3229	0	3229	0
TCGA-G6-A8L6	T2	NX	MX	Stage IV	G3	MALE	55	313	Dead	313	1	304	1
TCGA-A3-3357	T2	N0	M0	Stage II	G3	MALE	62	2688	Alive	2688	0	2688	0
TCGA-A3-3367	T1	N0	M0	Stage I	G3	MALE	72	2270	Alive	2270	0	2270	0
TCGA-BP-4165	T1	N0	M0	Stage I	G1	FEMALE	64	3037	Alive	3037	0	1049	1
TCGA-A3-3378	T1	N0	M0	Stage I	G3	MALE	60	630	Alive	630	0	630	0
TCGA-A3-3343	T2	N0	M0	Stage II	G3	MALE	79	945	Alive	945	0	945	0
TCGA-CZ-4856	T1	N0	M0	Stage I	G2	FEMALE	62	18	Alive	18	0	18	0
TCGA-BP-4763	T1	NX	M0	Stage I	G2	FEMALE	79	1270	Dead	1270	0	1270	0
TCGA-AK-3450	T1	N0	M0	Stage I	G2	FEMALE	85	1508	Alive	1779	0	1779	0
TCGA-B0-5696	T3	N0	M0	Stage III	G4	MALE	69	2609	Alive	2609	0	1717	1
TCGA-B0-5113	T3	N0	M0	Stage III	G2	FEMALE	69	1175	Alive	1175	0	1175	0
TCGA-A3-A8CQ	T1	NX	MX	Stage I	G2	FEMALE	59	3	Alive	3	0	3	0
TCGA-CZ-4858	T2	NX	M0	Stage II	G4	MALE	39	2105	Dead	2105	1	597	1
TCGA-B8-A54I	T1	NX	MX	Stage I	G3	MALE	48	150	Alive	150	0	150	0
TCGA-BP-4756	T1	N0	M0	Stage I	G2	FEMALE	62	374	Alive	374	0	374	0
TCGA-AK-3458	T1	NX	M0	Stage I	G3	MALE	48	1168	Alive	1168	0	1168	0
TCGA-B0-4811	T3	N0	M0	Stage III	G3	MALE	48	1417	Dead	1417	1	458	1
TCGA-BP-5173	T1	NX	M0	Stage I	G2	MALE	75	62	Dead	62	0	62	0
TCGA-CJ-4872	T1	N0	M0	Stage I	G4	MALE	51	1435	Alive	1435	0	1435	0
TCGA-CJ-4641	T3	NX	M1	Stage IV	G4	FEMALE	55	1661	Dead	1661	1	NA	1
TCGA-CJ-4895	T3	NX	M1	Stage IV	G4	MALE	62	1200	Dead	1200	1	61	1
TCGA-B0-4814	T4	N0	M1	Stage IV	G3	MALE	58	168	Dead	168	1	168	1
TCGA-B8-5163	T3	N0	M0	Stage III	G3	FEMALE	63	822	Alive	822	0	822	0
TCGA-BP-4766	T1	NX	M0	Stage I	G3	FEMALE	43	1462	Alive	1462	0	1462	0
TCGA-CW-5584	T3	N1	M0	Stage III	G3	MALE	74	164	Dead	164	NA	102	1
TCGA-AS-3778	T1	NX	M0	Stage I	G1	MALE	35	43	Alive	43	0	43	0
TCGA-BP-4352	T3	N0	M1	Stage IV	G4	FEMALE	74	344	Dead	344	1	13	1
TCGA-B0-4700	T4	NX	M1	Stage IV	G4	MALE	60	1980	Dead	1980	1	1980	1
TCGA-B0-5115	T2	N0	M1	Stage IV	G3	MALE	43	1604	Alive	1604	0	75	1
TCGA-B2-4098	T1	NX	M0	Stage I	G2	FEMALE	72	51	Dead	51	0	51	0
TCGA-A3-3374	T1	N0	M0	Stage I	G2	FEMALE	51	1314	Alive	1314	0	1314	0
TCGA-BP-4975	T1	NX	M0	Stage I	G3	MALE	40	1433	Alive	1433	0	1433	0
TCGA-BP-5004	T1	NX	M0	Stage I	G3	MALE	53	1126	Alive	1126	0	1126	0
TCGA-BP-4959	T1	NX	M0	Stage I	G3	MALE	49	2660	Alive	2660	0	2660	0
TCGA-CJ-4884	T3	NX	M0	Stage III	G3	FEMALE	72	1759	Alive	1759	0	1759	0
TCGA-A3-3352	T3	N0	M0	Stage III	G3	MALE	74	561	Dead	561	0	561	0
TCGA-AK-3434	T1	NX	M0	Stage I	G2	MALE	72	2087	Alive	2087	0	1640	1
TCGA-B0-5085	T3	N0	M0	Stage III	G3	FEMALE	76	770	Dead	770	0	770	0
TCGA-B4-5377	T3	N0	M1	Stage IV	G3	FEMALE	68	365	Alive	365	0	365	0
TCGA-CJ-4873	T3	N0	M0	Stage III	G3	FEMALE	85	1776	Alive	2259	0	2259	0
TCGA-AK-3447	T2	NX	M0	Stage II	G2	MALE	83	1217	Alive	1217	0	1217	0
TCGA-B8-4154	T1	N0	M0	Stage I	G2	FEMALE	73	1380	Alive	1380	0	1380	0
TCGA-B2-5641	T1	N0	M0	Stage I	G3	MALE	79	656	Alive	656	0	656	0
TCGA-BP-4961	T1	NX	M0	Stage I	G2	MALE	47	1935	Alive	1935	0	1935	0
TCGA-BP-5006	T1	N0	M0	Stage I	G2	MALE	61	840	Alive	840	0	840	0
TCGA-AK-3427	T1	N0	M0	Stage I	GX	MALE	65	3583	Alive	3583	0	3583	0
