# Supplementary material for: A cuproptosis-related lncRNA signature identified prognosis and tumour immune microenvironment in kidney renal clear cell carcinoma
Source: Front Mol Biosci. 2022 Sep 14;9:974722. doi: 10.3389/fmolb.2022.974722 (PMC9515514; doi:10.3389/fmolb.2022.974722)
Supplement: Supplementary file 5 [file Table5.XLSX]

## Sheet: Sheet1
Primers	Primers Sequences (5'-3')
GAPDH-F	GGAAGCTTGTCATCAATGGAAATC
GAPDH-R	TGATGACCCTTTTGGCTCCC
LINC01605-F	CCGTTACAAACAGCCGACCTT
LINC01605-R	AGGGAGGGACTCAAGAATCTAGG
AGAP2-AS1-F	CTCCACTCCACCTCAAACTCTTAC
AGAP2-AS1-R	CCTGCTTGAACTCTGTCCCTT
FOXD2-AS1-F	AGTGGCTCTGTATGGCGGATT
FOXD2-AS1-R	CACCCTCACCCATCCTCATT
LINC02195-F	CCCAGACTTAGAGATCCAGGAGAT
LINC02195-R	ATGAACTTCTGGTTGCTTGGGT
